# Supplementary material for: Molecular Pathway-Based Classification of Ectodermal Dysplasias: First Five-Yearly Update
Source: Genes (Basel). 2022 Dec 10;13(12):2327. doi: 10.3390/genes13122327 (PMC9778228; doi:10.3390/genes13122327)
Supplement: Supplementary file 1 [file genes-13-02327-s001.zip]

Archive with 2 entries (2 files):
- Supplementary Methods.pdf
- Table S1.pdf
